# Supplementary material for: Predictors of early initiation of breastfeeding in women who give birth in Sri Lankan hospitals: A cross-sectional assessment of socio-demographic and clinical measures
Source: PLoS One. 2025 Jul 2;20(7):e0326863. doi: 10.1371/journal.pone.0326863 (PMC12221176; doi:10.1371/journal.pone.0326863)
Supplement: S1 Data — (XLSX) [file pone.0326863.s001.xlsx]

## Sheet: Study participants
Study participants	N=302
Age
< 15 years	0
15 – 19 years	16
20 – 24 years	69
25 – 29 years	86
30 – 34 years	89
≥35 years	42
Sector of residence
Urban	66
Rural	236
Estate	0
Ethnicity
Sinhalese	199
Sri Lankan Tamils	61
Sri Lankan Moors	42
Indian Tamil	0
Others	0
Education
Primary education	5
Secondary education	258
Tertiary education	39
No formal education	0
Employment
Full-time paid work	52
Part-time paid work	4
Casual paid work	2
Self-employed	4
Unemployed	240
Household income
< LKR 100,000	6
LKR 100,000 – 500,000	184
LKR 501,000 – 1,000,000	79
>LKR 1,000,000	22
Do not know/remember	11
Pregnancy
Pre-pregnancy BMI
< 18.5 kg/m2	36
18.5-22.9 kg/m2	100
23-27.49 kg/m2	108
≥27.5 kg/m2	39
Not recorded	19
Parity
Primipara	129
Multiparous	173
Antenatal clinic
Visited	301
Not visited	1
Antenatal morbidities
Anaemia	21
Gestational Diabetes Mellitus	21
Pregnancy-induced	14
Heart Disease	1
Urinary Tract Infection	1
Epilepsies	1
Chronic Diabetes Mellitus	7
Asthma	4
Chronic Hypertension	2
Childbirth
Mode of birth
Unassisted vaginal birth	192
Vaginal birth assisted with forceps	1
Vaginal birth assisted with vacuum	5
Vaginal birth assisted with forceps and vacuum	5
Elective caesarean section	76
Emergency caesarean section	23
Medication during labor
Administered	275
No data available	27
Gestational age at birth
< 37 weeks	20
≥ 37 weeks	282
Gestation
Singleton	300
Multiple	2
Baby’s weight at birth
< 2500grams	28
≥2500 grams	274
Maternal morbidities or complications reported (labor and childbirth)
Haemorrhage	10
Poor progression of labor	8
Infection	1
Cardio-respiratory discomfort	2
Foetal/Neonatal complications reported
No	275
Yes	27

## Sheet: Hospital population
*Hopital population	N
Age
15_19	121
20_24	806
25_29	1853
30_34	1055
35_more	662
	4497
Parity
Primi	1502
Multi	2995
	4497
Gestation
Singleton	4443
Multiple	54
	4497
MOB
Unassisted	2641
Assisted_forcep	35
Assisted_vacuum	54
Assist_forcep & vacuum	0
ELCS	1063
EMCS	704
	4497
Gestational age
Less than 37 weeks	406
37 weeks and more	4091
	4497
Birth weight
Less than 2500g	689
More than 2500g	3808
	4497
PP complications (Postpartum hemorrgage only)
Presented	89
Not presented	4408
	4497
*Women who gave birth in the four selected hospitals from September to December 2021

## Sheet: National population
											Chi square
	*Population (n=336097)	%
a. Derived from 2015 Vital Statistics	336097
Age
<15	38	0.0113063
15_19	13568	4.03693
20_24	64173	19.0936
25_29	101615	30.2338
30_34	98371	29.2686
35_39	46912	17.4
40-44	10336
45-49	1042
50 nad more	42
Sector of residence
Urban	236537	70.3776
Rural	99295	29.5436
Estate	265	0.0788463
Ethnicity
Sinhalese	242783	72.236
Sri Lankan Tamils	34712	10.328
Sri Lankan moors	41889	12.4634
Indian Tamil	15201	4.5228
Others	1512	0.44987
		100
b. Derived from Family Health Bureau annual report 2018	*Population (n=341745)
Parity
Primi		0.323
Multi
Pre-pregnancy BMI*
<18.5		0.155
18.5-23
>23		29.9
Pregnancy morbidities*	341745
Chronic HTN/High blood pressure	1043	0.305198
Chronic Diabetes	3826	1.11955
Gestational Diabetes	18247	5.33936
Heart Disease	1620	0.474038
Pregnancy Induced	9696	2.8372
Anemia	92035	26.9309
MOB	****Population (n=294247)
Caesarean(EMLS &EMCS)		0.405
ANC Visit (at least one) *
Yes		0.954
No
Birth weight	**Population (n=301265)
Less than 2500g		0.121
More than 2500g
PP mobidities (Postpartum hemorrgage only)	***Population (n=294504)	12.1%(n=35381)
PPH		1773
UTI		1050
*Registered pregnancies
** Registered birth
***Total deliveries
**** Institutional deliveries
